# Supplementary material for: Regulatory and Interacting Partners of PDLIM7 in Thyroid Cancer
Source: Curr Oncol. 2023 Dec 13;30(12):10450–62. doi: 10.3390/curroncol30120761 (PMC10742985; doi:10.3390/curroncol30120761)
Supplement: Supplementary file 1 [file curroncol-30-00761-s001.zip]

Archive with 1 entries (1 files):
- curroncol-2621579-supplementary.pdf
